# Supplementary material for: Genetic relationships of European, Mediterranean, and SW Asian populations using a panel of 55 AISNPs
Source: Eur J Hum Genet. 2019 Jul 8;27(12):1885–93. doi: 10.1038/s41431-019-0466-6 (PMC6871633; doi:10.1038/s41431-019-0466-6)
Supplement: Supplementary file 2 — Suppl Table S4--dataset information [file 41431_2019_466_MOESM2_ESM.xlsx]

## Sheet: Frequency table
Table S4. A1 allele frequencies for the 55 AISNPs in 76 population samples
Forward strand allele coding; SNPs in chr order; See Supplementary Table S1 for sample sizes and more population information
A1:	C	C	C	A	A	A	A	A	C	C	A	A	C	A	G	A	C	C	A	A	C	C	G	A	C	A	A	C	C	C	A	C	C	A	C	C	G	C	A	A	C	A	C	C	A	A	A	C	C
A2:	T	T	T	G	G	G	G	C	T	T	G	C	T	G	T	C	G	T	G	G	T	T	T	G	G	G	G	T	T	T	G	T	T	G	G	T	T	T	G	G	T	G	T	T	G	T	G	T	T
Pop	1	2	3	4	5	6	7	8	9	10	11	12	13	14	15	16	17	18	19	20	21	22	23	24	25	26	27	28	29	30	31	32	33	34	35	36	37	38	39	40	41	42	43	44	45	46	47	48	49
Abbrev	rs3737576	rs7554936	rs2814778	rs798443	rs1876482	rs1834619	rs3827760	rs260690	rs6754311	rs10497191	rs12498138	rs4833103	rs1229984	rs3811801	rs7657799	rs870347	rs16891982	rs7722456	rs192655	rs3823159	rs917115	rs1462906	rs6990312	rs2196051	rs1871534	rs3814134	rs4918664	rs174570	rs1079597	rs2238151	rs671	rs7997709	rs1572018	rs2166624	rs7326934	rs9522149	rs200354	rs1800414	rs12913832	rs12439433	rs735480	rs1426654	rs459920	rs4411548	rs2593595	rs17642714	rs4471745	rs11652805	rs2042762
YOR	0	1	1	0.032	0	0.006	0.987	0.338	1	0.019	0	0	1	0	0.851	0.929	1	0.396	0.539	0.136	0.809	0.28	0.26	0	0.96	0.079	0.994	1	0.844	1	0	0.175	0.013	0	0.786	0.007	0.305	0	1	1	0.994	0.013	0.149	0.789	0	1	0.099	0.974	0
YRI	0.014	0.995	0.995	0.032	0	0	1	0.31	1	0.028	0	0	1	0	0.819	0.954	1	0.319	0.56	0.088	0.801	0.185	0.282	0	0.981	0.069	0.995	0.991	0.824	1	0	0.181	0.014	0	0.833	0.028	0.278	0	1	1	0.995	0.014	0.157	0.806	0.014	0.991	0.083	0.995	0
IBO	0.031	1	1	0.083	0	0	1	0.292	1	0.031	0	0	1	0	0.812	0.948	1	0.323	0.573	0.062	0.875	0.125	0.302	0	0.99	0.094	0.99	1	0.891	1	0	0.245	0	0	0.865	0.031	0.312	0	1	1	0.979	0.042	0.181	0.823	0.01	1	0.062	1	0
HSA	0	0.974	1	0.103	0	0	1	0.368	0.974	0.077	0	0	1	0	0.821	0.936	1	0.372	0.632	0.128	0.731	0.282	0.392	0	0.91	0.09	0.962	1	0.724	1	0	0.282	0.027	0.013	0.75	0.051	0.308	0	1	1	0.987	0.115	0.167	0.872	0	1	0.013	1	0
ETJ	0	0.656	0.762	0.344	0.034	0	1	0.641	1	0.561	0.012	0.022	0.619	0	0.5	1	0.989	0.476	0.672	0.733	0.614	0.8	0.489	0.291	0.25	0.682	0.989	0.977	0.932	0.679	0	0.109	0.321	0.111	0.467	0.453	0.688	0	0.955	1	0.568	0.58	0.356	0.789	0.317	0.932	0.048	0.609	0
SOM	0	0.7	0.816	0.269	0.042	0	0.893	0.75	0.95	0.526	0	0	0.975	0	0.5	0.824	0.972	0.475	0.706	0.525	0.474	0.65	0.6	0.475	0.3	0.4	0.975	1	0.875	0.9	0	0.1	0.425	0.175	0.474	0.5	0.5	0	1	1	0.575	0.55	0.3	0.711	0.225	0.947	0.125	0.531	0
SMS	0.0284091	0.619318	0.852273	0.272727	0.0170455	0.0227273	0.994318	0.636364	1	0.488636	0	0	0.971591	0	0.397727	0.960227	1	0.411765	0.636364	0.482759	0.477273	0.5625	0.488636	0.449367	0.346591	0.556818	0.994318	0.994318	0.886364	0.926136	0	0.168675	0.448864	0.164773	0.323864	0.523529	0.596591	0	1	1	0.590909	0.45977	0.284091	0.789773	0.215909	0.954545	0.0517241	0.590909	0
NBR	0	0.389	0.545	0.636	0	0	1	0.9	0.833	0.727	0	0	0.818	0	0.25	1	0.545	0.45	0.955	0.636	0.273	0.65	0.636	0.312	0.091	0.812	1	0.864	0.95	0.636	0	0.1	0.55	0.273	0.389	0.778	0.562	0	0.955	1	0.364	1	0.5	0.864	1	0.75	0	0.278	0
KSR	0.025	0.438	0.214	0.488	0.013	0.025	1	0.837	0.837	0.683	0.029	0.171	0.878	0	0.179	0.988	0.643	0.175	0.86	0.826	0.338	0.793	0.69	0.434	0.412	0.779	0.932	0.884	0.931	0.651	0	0.11	0.93	0.198	0.321	0.667	0.676	0	0.905	0.953	0.19	0.917	0.635	0.929	0.756	0.837	0	0.407	0
KRN	0.012	0.523	0.17	0.522	0.023	0.024	1	0.72	0.756	0.761	0	0.1	0.875	0	0.136	0.935	0.688	0.28	0.878	0.822	0.352	0.778	0.7	0.5	0.238	0.809	0.961	0.864	0.953	0.5	0	0.1	0.75	0.364	0.238	0.7	0.655	0	0.9	0.978	0.267	0.967	0.421	0.83	0.643	0.756	0	0.375	0.012
SOU	0.022	0.511	0.148	0.554	0.011	0.012	1	0.744	0.883	0.791	0.022	0.125	0.967	0	0.111	0.946	0.652	0.25	0.789	0.798	0.25	0.844	0.727	0.411	0.156	0.859	0.986	0.935	0.886	0.533	0	0.125	0.922	0.25	0.344	0.744	0.733	0	0.833	1	0.192	0.957	0.523	0.851	0.767	0.819	0	0.356	0.011
MHD	0.013	0.528	0.224	0.554	0.026	0.028	1	0.8	0.938	0.776	0.026	0.118	0.9	0	0.2	0.963	0.6	0.19	0.829	0.846	0.257	0.878	0.658	0.484	0.367	0.75	0.897	0.947	0.903	0.553	0	0.139	0.859	0.218	0.25	0.639	0.697	0	0.833	0.987	0.25	0.949	0.608	0.853	0.769	0.765	0	0.423	0.064
KRK	0	0.451	0.239	0.616	0.033	0.012	1	0.756	0.898	0.705	0.013	0.092	0.89	0	0.174	0.967	0.69	0.3	0.709	0.833	0.238	0.822	0.695	0.41	0.25	0.803	0.966	0.943	0.926	0.549	0	0.198	0.732	0.214	0.369	0.744	0.713	0	0.83	0.978	0.227	0.977	0.568	0.881	0.733	0.852	0	0.435	0.023
SMR	0.058	0.448	0.158	0.656	0.025	0.036	1	0.718	0.836	0.677	0.025	0.069	0.941	0	0.117	0.976	0.727	0.26	0.795	0.705	0.364	0.733	0.603	0.483	0.224	0.77	0.963	0.893	0.958	0.517	0	0.183	0.754	0.185	0.31	0.672	0.543	0	0.892	1	0.283	0.951	0.638	0.917	0.77	0.792	0	0.361	0.008
TNS	0.0271739	0.456522	0.141892	0.592593	0	0	1	0.695652	0.891304	0.709302	0	0.119318	0.909091	0	0.144444	0.952632	0.675824	0.398649	0.807692	0.794444	0.405405	0.866667	0.672222	0.478947	0.224719	0.721519	0.94086	0.902174	0.846154	0.527174	0.0326087	0.179487	0.587912	0.201149	0.266667	0.635135	0.694444	0	0.836842	0.983146	0.119048	0.91358	0.620482	0.839506	0.630137	0.854839	0.0107527	0.414773	0.01875
LYB	0	0.414	0.201	0.565	0.022	0.008	1	0.729	0.95	0.657	0.036	0.149	0.888	0	0.181	0.929	0.818	0.224	0.807	0.813	0.404	0.809	0.653	0.491	0.214	0.736	0.92	0.884	0.881	0.537	0	0.06	0.9	0.224	0.234	0.775	0.578	0	0.848	0.986	0.271	0.955	0.491	0.821	0.681	0.838	0	0.379	0.037
YMJ	0.012	0.369	0.5	0.56	0	0	1	0.94	1	0.732	0.037	0.073	0.592	0	0.122	0.988	0.72	0.293	0.845	1	0.238	0.905	0.607	0.378	0.048	0.964	0.938	0.951	0.95	0.5	0	0.06	0.573	0.378	0.107	0.762	0.929	0	0.833	0.952	0.036	0.976	0.659	0.69	0.881	0.905	0	0.333	0
SAU	0.041	0.402	0.648	0.696	0.041	0.016	0.961	0.828	0.96	0.762	0.033	0.099	0.928	0	0.16	0.946	0.884	0.209	0.85	0.854	0.395	0.874	0.619	0.416	0.083	0.867	0.944	0.884	0.879	0.672	0	0.102	0.657	0.257	0.116	0.719	0.87	0	0.908	1	0.126	0.892	0.479	0.903	0.793	0.886	0.005	0.399	0.019
UAE	0.025	0.329545	0.545455	0.75	0.0555556	0.0192308	0.988095	0.833333	0.833333	0.7875	0.0740741	0.0487805	0.841463	0	0.108108	0.934211	0.8375	0.166667	0.7875	0.891892	0.404762	0.821429	0.735294	0.442857	0.0697674	0.868421	0.842105	0.925	0.916667	0.602273	0	0.179487	0.777778	0.25	0.128205	0.602273	0.75641	0	0.797619	0.931034	0.267442	0.860465	0.443182	0.878049	0.702381	0.75	0.03125	0.352273	0.0131579
QAT	0.00787402	0.285124	0.319355	0.679856	0.0474684	0.0443548	0.993243	0.718045	0.960993	0.767717	0.0451128	0.076	0.888489	0.0042735	0.116788	0.911765	0.89527	0.26	0.915033	0.914414	0.340426	0.831933	0.720339	0.426573	0.0448276	0.873333	0.96129	0.914557	0.938017	0.517094	0	0.136364	0.692308	0.360544	0.152344	0.657343	0.839744	0.00359712	0.924138	0.993421	0.151724	0.892	0.479021	0.910256	0.650376	0.863971	0.00671141	0.400662	0.0158228
KWT	0.036	0.429	0.357	0.5	0.071	0	0.964	0.643	0.923	0.679	0.143	0.036	0.929	0	0.115	0.964	0.833	0.286	0.964	0.929	0.25	0.885	0.679	0.464	0.125	0.857	0.786	0.962	0.885	0.5	0	0.179	0.5	0.286	0.192	0.679	0.846	0	1	1	0.179	0.962	0.536	0.846	0.607	0.75	0	0.464	0
PLA	0.022	0.485	0.377	0.648	0.016	0.127	1	0.821	0.977	0.816	0.041	0.094	0.833	0	0.069	0.924	0.457	0.273	0.858	0.869	0.371	0.965	0.621	0.448	0.038	0.879	0.934	0.931	0.903	0.423	0	0.142	0.796	0.162	0.147	0.713	0.784	0	0.75	1	0.131	0.968	0.535	0.844	0.831	0.8	0.008	0.379	0.023
DRU	0.034	0.284	0.064	0.706	0.054	0.045	0.995	0.941	0.985	0.873	0.039	0.163	0.724	0	0.054	0.971	0.48	0.196	0.887	0.902	0.327	0.975	0.79	0.564	0.055	0.95	0.97	0.951	0.909	0.51	0	0.02	0.797	0.407	0.153	0.725	0.873	0	0.634	0.99	0.103	1	0.782	0.762	0.847	0.851	0.149	0.402	0.02
SAM	0.064	0.179	0	0.474	0.128	0.09	1	1	1	0.962	0.077	0.218	0.324	0	0.105	1	0.605	0.128	0.949	1	0.192	1	0.833	0.91	0	1	1	0.949	0.705	0.167	0	0.013	0.59	0.474	0.132	0.846	1	0	0.513	1	0.167	1	0.615	0.868	0.692	0.295	0	0.231	0.141
ASH	0.038	0.297	0.015	0.785	0.052	0.058	0.982	0.867	0.849	0.892	0.038	0.299	0.736	0.032	0.026	0.873	0.115	0.167	0.899	0.967	0.294	0.913	0.839	0.643	0.018	0.951	0.926	0.882	0.939	0.443	0	0.089	0.838	0.383	0.058	0.703	0.842	0	0.427	0.962	0.079	1	0.608	0.837	0.885	0.776	0.031	0.215	0.029
GCP	0.0224944	0.247571	0.0220989	0.74182	0.0242963	0.0216	1	0.868549	0.965218	0.882889	0.03375	0.2224	0.815524	0	0.0117045	0.911067	0.286809	0.26537	0.849733	0.965209	0.247188	0.9616	0.833244	0.657123	0.0108	0.977163	0.91814	0.933956	0.887528	0.399281	0	0.0889333	0.844486	0.368034	0.066044	0.833244	0.834886	0	0.666178	0.977511	0.105867	0.983067	0.571154	0.822578	0.933422	0.802121	0	0.250326	0.0296988
TCP	0.042	0.289	0.069	0.741	0.035	0.045	0.991	0.888	0.955	0.86	0.042	0.259	0.882	0	0.056	0.938	0.351	0.189	0.839	0.948	0.284	0.949	0.763	0.587	0	0.991	0.931	0.949	0.929	0.481	0	0.115	0.845	0.307	0.103	0.819	0.831	0	0.655	0.983	0.071	0.948	0.6	0.868	0.868	0.804	0.075	0.263	0.026
TRK	0.045	0.253	0	0.738	0.103	0.099	0.969	0.863	0.931	0.859	0.062	0.31	0.815	0.032	0.026	0.908	0.288	0.14	0.8	0.994	0.4	0.988	0.836	0.592	0.013	0.968	0.84	0.924	0.865	0.425	0.025	0.12	0.849	0.346	0.053	0.675	0.829	0	0.713	0.981	0.092	0.986	0.532	0.788	0.919	0.775	0.033	0.263	0.027
TUR	0.0284091	0.323864	0	0.75	0.0965909	0.147727	0.994318	0.897727	0.914773	0.852273	0.0147059	0.154762	0.829545	0.00568182	0.0454545	0.909091	0.465116	0.142045	0.869318	0.965116	0.340909	0.920455	0.784091	0.585366	0	0.965909	0.857955	0.863636	0.903409	0.488636	0	0.154321	0.806818	0.380682	0.0397727	0.593023	0.829545	0.0113636	0.818182	0.952703	0.0909091	0.976744	0.5	0.795455	0.784091	0.863636	0.0287356	0.363636	0.0284091
IRN	0.038	0.198	0	0.716	0.171	0.333	1	0.953	0.878	0.857	0	0.274	0.667	0	0.023	0.909	0.598	0.207	0.83	0.989	0.291	0.927	0.802	0.628	0.035	0.964	0.852	0.89	0.826	0.459	0	0.102	0.768	0.298	0.062	0.511	0.854	0.045	0.881	0.966	0.188	0.964	0.366	0.875	0.988	0.816	0.088	0.291	0.058
IRD	0.0537634	0.252688	0.0537634	0.709677	0.0913978	0.129032	0.973118	0.847826	0.924731	0.870968	0.0434783	0.0862069	0.763441	0.0107527	0.0107527	0.892473	0.634831	0.130435	0.847826	0.956989	0.306452	0.951613	0.817204	0.445652	0.0215054	0.962366	0.865591	0.908602	0.870968	0.424731	0	0.123656	0.709677	0.344086	0.0537634	0.521505	0.784946	0.0107527	0.83871	0.994318	0.0860215	0.967033	0.473118	0.827957	0.795699	0.817204	0.0322581	0.322581	0.0483871
NIA	0.0234375	0.273438	0.105042	0.727273	0.0413223	0.0466102	0.988095	0.898438	0.932203	0.839844	0.0604839	0.132	0.758929	0.00390625	0.0546218	0.960317	0.54065	0.186916	0.875	0.982906	0.287611	0.904959	0.814516	0.542373	0.0168539	0.896552	0.896	0.907258	0.842975	0.432	0.00393701	0.163	0.727273	0.291339	0.102679	0.616	0.856	0	0.811966	1	0.0841121	0.931452	0.536364	0.84252	0.842105	0.857692	0.00787402	0.34375	0.0447154
CHL	0.0909091	0.285714	0	0.764706	0.136364	0.025	1	0.921053	0.975	0.861111	0.0227273	0.214286	0.8	0	0.0833333	0.931818	0.571429	0.0833333	0.857143	1	0.295455	0.954545	0.795455	0.428571	0	1	0.97619	0.840909	0.9	0.361111	0	0.222222	0.777778	0.416667	0.0454545	0.785714	0.95	0	0.795455	0.975	0.0714286	0.97619	0.595238	0.85	0.842105	0.775	0	0.25	0.0227273
KRD	0.0243056	0.308219	0.00357143	0.753968	0.0434783	0.0916031	0.982517	0.905797	0.876812	0.846774	0.035461	0.189286	0.772059	0.00352113	0.0343511	0.923077	0.529197	0.126984	0.858209	0.941748	0.31295	0.954861	0.831034	0.52518	0	0.97619	0.853147	0.917241	0.859	0.451613	0	0.154	0.732394	0.316794	0.075	0.553	0.86194	0	0.730769	0.984496	0.0719424	1	0.5	0.834559	0.916058	0.840278	0.0462963	0.221014	0.0683453
SHB	0	0.25	0.166667	0.8125	0.166667	0.0555556	1	0.944444	0.857143	1	0	0.25	0.875	0.0555556	0	0.944444	0.555556	0.222222	0.777778	1	0.277778	0.888889	1	0.5	0	1	0.875	0.722222	0.889	0.4375	0	0.0625	0.6875	0.5	0.277778	0.4375	0.888889	0	0.666667	1	0	1	0.3125	0.8125	0.777778	1	0.142857	0.166667	0
SYR	0.048	0.165289	0.0042735	0.771186	0.0813008	0.0265487	1	0.949153	0.940171	0.845833	0.0466102	0.119835	0.773148	0	0.04	0.955285	0.418033	0.136364	0.906504	1	0.275229	0.942149	0.764463	0.525424	0.0042735	0.987179	0.83913	0.958678	0.875	0.309917	0	0.243	0.773109	0.353659	0.0299145	0.65	0.953782	0	0.731405	1	0.0490196	1	0.634615	0.915323	0.90625	0.665323	0.00416667	0.296748	0.0555556
TKM	0.046875	0.292	0.032	0.686992	0.168	0.0688073	0.988095	0.92	0.924	0.884	0.0740741	0.183333	0.808824	0	0.0277778	0.898374	0.576	0.194175	0.882114	0.966102	0.282407	0.945833	0.837607	0.541322	0.00505051	0.942623	0.847458	0.912698	0.854	0.47541	0.00787402	0.168	0.709016	0.320833	0.0550847	0.608	0.844	0	0.849593	0.984252	0.0772727	0.995726	0.462264	0.805785	0.866071	0.844	0.0175439	0.312	0.05
YZD	0.0168919	0.319444	0.0186567	0.800847	0.105442	0.0877863	0.996644	0.92517	0.924812	0.826772	0.041958	0.106897	0.804348	0.0137931	0.0229008	0.86014	0.542553	0.238281	0.891791	0.932432	0.223776	0.966216	0.765101	0.545455	0	0.951724	0.871622	0.909396	0.88	0.430328	0	0.176692	0.681159	0.347328	0.0342466	0.582192	0.878571	0	0.716216	0.992188	0.138889	0.996575	0.589655	0.828467	0.920863	0.827586	0.025641	0.204861	0.0243056
IBS	0.028	0.35	0.019	0.808	0.089	0.051	1	0.944	0.542	0.888	0.028	0.383	0.935	0	0.037	0.967	0.182	0.271	0.907	0.963	0.294	0.967	0.822	0.776	0.028	0.949	0.879	0.883	0.874	0.299	0	0.023	0.841	0.271	0.047	0.715	0.785	0	0.678	0.991	0.093	1	0.491	0.706	0.841	0.734	0.056	0.238	0.019
BSQ	0.037037	0.365741	0.00462963	0.810185	0.0462963	0.0648148	1	0.953704	0.37963	0.888889	0.0555556	0.550926	0.953704	0	0.00462963	0.930556	0.0787037	0.347222	0.912037	0.990741	0.157407	0.990741	0.768519	0.763889	0.00925926	0.972222	0.916667	0.851852	0.833333	0.324074	0	0.037037	0.805556	0.319444	0.0185185	0.763889	0.722222	0	0.634259	0.990741	0.0787037	1	0.662037	0.888889	0.708333	0.62963	0.0138889	0.300926	0.0277778
SRD	0.043	0.343	0.014	0.712	0	0.029	1	0.941	0.971	0.809	0.014	0.329	0.957	0	0.044	0.986	0.439	0.186	1	0.986	0.371	1	0.6	0.786	0	0.871	0.971	0.957	0.809	0.338	0	0.043	0.929	0.343	0.043	0.75	0.829	0	0.771	1	0.1	1	0.686	0.758	0.871	0.657	0.029	0.2	0.029
TSI	0.033	0.257	0.009	0.78	0.075	0.037	1	0.963	0.907	0.888	0.112	0.374	0.949	0	0.019	0.939	0.033	0.173	0.921	0.995	0.229	0.967	0.855	0.696	0.005	0.972	0.888	0.907	0.846	0.257	0	0.07	0.86	0.346	0.037	0.79	0.869	0	0.579	0.967	0.075	0.995	0.57	0.804	0.808	0.729	0.019	0.238	0.014
RMJ	0.056	0.407	0.222	0.673	0	0	1	0.944	0.981	0.923	0.093	0.241	0.741	0	0.038	0.889	0.25	0.167	0.833	0.981	0.259	1	0.796	0.673	0.08	1	0.94	0.944	0.865	0.212	0	0.185	0.759	0.278	0.038	0.704	0.833	0	0.463	1	0	0.976	0.648	0.846	0.852	0.778	0.056	0.278	0.037
GRK	0.087	0.327	0.018	0.745	0.075	0.04	0.981	0.933	0.836	0.858	0.077	0.373	0.804	0	0.041	0.952	0.111	0.151	0.885	0.977	0.264	0.902	0.8	0.698	0	1	0.936	0.856	0.929	0.217	0	0.077	0.79	0.433	0.048	0.827	0.846	0	0.567	0.98	0.03	1	0.65	0.818	0.88	0.8	0.044	0.24	0.06
ADY	0.056	0.287	0	0.648	0.056	0.102	0.991	0.944	0.88	0.833	0.019	0.34	0.868	0.083	0.009	0.907	0.198	0.13	0.783	1	0.361	0.981	0.815	0.481	0	0.972	0.815	0.896	0.889	0.443	0	0.102	0.787	0.38	0.037	0.509	0.796	0.019	0.726	0.972	0.093	0.981	0.407	0.66	0.88	0.787	0.028	0.167	0.028
CHV	0.06	0.321	0	0.786	0.226	0.214	0.881	0.821	0.688	0.952	0.095	0.333	0.821	0.107	0	0.857	0.143	0.19	0.786	0.94	0.405	0.976	0.905	0.573	0	0.89	0.631	0.756	0.744	0.464	0	0.107	0.738	0.405	0.06	0.549	0.738	0.036	0.25	0.94	0.131	0.929	0.262	0.786	0.793	0.643	0.073	0.19	0.083
HGR	0.073	0.354	0	0.815	0.04	0.056	0.983	0.899	0.636	0.888	0.101	0.421	0.899	0.012	0.028	0.944	0.034	0.191	0.904	0.989	0.258	0.989	0.904	0.669	0	0.977	0.899	0.841	0.871	0.302	0	0.062	0.848	0.343	0.022	0.719	0.837	0.006	0.337	0.966	0.14	0.978	0.41	0.699	0.899	0.742	0.039	0.219	0.073
RUA	0.121	0.303	0	0.848	0.152	0.152	0.955	0.924	0.645	0.955	0.136	0.591	0.95	0	0	0.879	0.045	0.197	0.818	0.97	0.318	0.985	0.919	0.652	0	1	0.812	0.712	0.75	0.344	0.015	0.062	0.859	0.258	0	0.621	0.924	0	0.091	0.879	0.136	1	0.469	0.742	0.8	0.727	0.076	0.106	0.091
RUV	0.117	0.383	0	0.891	0.149	0.202	0.979	0.926	0.702	0.862	0.128	0.404	0.935	0.011	0.022	0.872	0.053	0.191	0.819	0.968	0.337	0.979	0.968	0.574	0	0.979	0.766	0.777	0.84	0.315	0	0.043	0.809	0.351	0.032	0.685	0.793	0	0.17	0.989	0.16	1	0.372	0.745	0.913	0.617	0.106	0.16	0.106
EAM	0.062	0.331	0.006	0.837	0.056	0.034	0.989	0.955	0.388	0.815	0.073	0.5	0.958	0	0.022	0.983	0.052	0.242	0.871	0.994	0.208	0.989	0.921	0.697	0	0.994	0.871	0.904	0.837	0.302	0	0.028	0.875	0.444	0.075	0.716	0.824	0	0.244	0.966	0.101	1	0.42	0.787	0.897	0.708	0.056	0.169	0.039
GBR	0.06	0.33	0	0.819	0.06	0.082	1	0.912	0.28	0.874	0.088	0.549	0.995	0	0.011	0.912	0.022	0.225	0.923	1	0.231	0.973	0.868	0.72	0	1	0.868	0.813	0.835	0.308	0	0.016	0.852	0.418	0.038	0.791	0.846	0	0.181	0.962	0.132	1	0.44	0.753	0.797	0.769	0.066	0.148	0.088
CEU	0.045	0.389	0	0.818	0.015	0.03	1	0.934	0.253	0.854	0.051	0.586	0.985	0	0.04	0.919	0.02	0.212	0.929	1	0.197	0.98	0.823	0.687	0	0.985	0.899	0.838	0.864	0.348	0	0.101	0.828	0.394	0.02	0.763	0.859	0	0.232	0.955	0.081	1	0.429	0.763	0.763	0.702	0.071	0.111	0.04
IRI	0.048	0.272	0.013	0.832	0.089	0.072	1	0.934	0.153	0.874	0.106	0.656	1	0	0.009	0.947	0.013	0.223	0.895	0.991	0.232	0.942	0.812	0.689	0	0.996	0.912	0.892	0.853	0.338	0	0.075	0.85	0.369	0.027	0.728	0.882	0	0.202	0.947	0.147	1	0.429	0.737	0.946	0.741	0.032	0.118	0.062
NOR	0.0925	0.3175	0	0.8275	0.105	0.095	0.9625	0.9025	0.225	0.8725	0.09	0.4975	0.99	0	0.0125	0.9175	0.02	0.2275	0.9	0.9775	0.2775	0.9925	0.8475	0.7075	0	0.995	0.82	0.835	0.865	0.3675	0	0.0425	0.83	0.3875	0.0175	0.735	0.765	0	0.1625	0.955	0.0725	0.99	0.415	0.685	0.87	0.6625	0.0725	0.1975	0.055
DAN	0.039	0.35	0	0.853	0.059	0.049	1	0.951	0.25	0.843	0.098	0.559	1	0	0	0.882	0.03	0.147	0.892	0.99	0.157	0.98	0.873	0.696	0	0.99	0.853	0.794	0.863	0.25	0	0.069	0.745	0.304	0.029	0.755	0.814	0	0.127	0.98	0.127	0.98	0.363	0.725	0.971	0.647	0.078	0.108	0.059
DNS	0.0678571	0.346429	0	0.796429	0.0428571	0.0464286	0.992857	0.925	0.25	0.864286	0.0892857	0.452555	0.989286	0	0.0251799	0.921429	0.00714286	0.240876	0.907143	0.992481	0.182143	0.985714	0.896429	0.698413	0.00359712	0.989286	0.864286	0.814286	0.857143	0.317857	0	0.0362319	0.857143	0.357143	0.0357143	0.719424	0.842857	0	0.0785714	0.965116	0.117857	1	0.481884	0.682143	0.784173	0.696429	0.0899281	0.185714	0.0642857
FIN	0.206	0.235	0	0.882	0.088	0.091	0.971	0.897	0.424	0.897	0.088	0.676	1	0	0	0.912	0.074	0.191	0.926	0.956	0.191	1	0.956	0.794	0	0.956	0.797	0.833	0.735	0.29	0	0.103	0.853	0.368	0.044	0.662	0.721	0	0.162	0.853	0.132	0.956	0.397	0.824	0.868	0.691	0.103	0.103	0.029
FN1	0.101	0.348	0	0.874	0.146	0.121	0.944	0.854	0.409	0.879	0.071	0.657	1	0	0	0.894	0.04	0.187	0.894	0.944	0.222	0.985	0.914	0.641	0	0.99	0.848	0.747	0.833	0.359	0	0.066	0.778	0.455	0.005	0.763	0.788	0	0.091	0.904	0.162	0.99	0.444	0.687	0.783	0.702	0.066	0.167	0.091
KMZ	0.234	0.404	0	0.946	0.138	0.404	1	0.936	0.511	0.935	0.138	0.606	1	0	0.149	0.957	0.13	0.181	0.798	0.989	0.149	1	0.872	0.298	0	0.989	0.7	0.598	0.922	0.272	0	0.043	0.766	0.415	0.021	0.681	0.862	0	0.211	0.915	0.064	0.913	0.266	0.543	0.851	0.66	0.117	0.202	0.053
MHN	0.073	0.185	0.019	0.628	0.154	0.279	0.99	0.819	0.735	0.922	0.058	0.049	0.923	0	0.032	0.823	0.867	0.048	0.708	0.98	0.49	0.952	0.696	0.343	0	0.92	0.74	0.817	0.837	0.692	0	0.244	0.779	0.31	0.09	0.309	0.777	0	0.949	1	0.265	0.74	0.21	0.784	0.846	0.89	0.019	0.354	0.01
PTH	0.054	0.224	0.004	0.725	0.2	0.202	0.955	0.761	0.733	0.921	0.033	0.02	0.828	0.029	0.054	0.756	0.754	0.104	0.763	0.963	0.403	0.971	0.721	0.407	0	0.948	0.752	0.899	0.796	0.568	0	0.151	0.756	0.318	0.046	0.335	0.626	0	0.826	0.994	0.154	0.906	0.352	0.769	0.801	0.863	0.073	0.242	0.066
PJL	0.047	0.177	0	0.635	0.234	0.292	1	0.901	0.734	0.901	0.031	0.021	0.958	0	0.026	0.849	0.943	0.089	0.771	0.958	0.5	0.958	0.693	0.219	0	0.865	0.677	0.901	0.74	0.63	0	0.193	0.693	0.349	0.016	0.281	0.708	0.005	0.901	0.984	0.281	0.781	0.25	0.885	0.667	0.901	0.083	0.214	0.036
KER	0.05	0.267	0	0.65	0.293	0.379	1	0.9	0.95	0.817	0.083	0.017	1	0	0.067	0.8	0.983	0.117	0.683	0.983	0.5	1	0.567	0.117	0	0.95	0.683	0.95	0.741	0.7	0	0.133	0.667	0.317	0.017	0.167	0.7	0	0.917	1	0.117	0.733	0.2	0.817	0.767	0.9	0.1	0.3	0
THT	0	0.143	0	0.5	0.464	0.607	1	0.786	1	0.893	0	0	1	0	0.273	0.821	0.846	0.071	0.821	0.929	0.429	0.962	0.393	0.107	0	0.893	0.821	0.893	0.423	0.885	0	0.308	0.643	0.393	0.036	0.214	0.429	0	0.857	0.964	0.25	0.429	0.107	0.654	0.464	0.786	0.464	0.107	0
KCH	0.059	0.156	0.062	0.688	0.5	0.588	0.853	0.853	0.929	1	0.029	0	0.882	0	0.147	0.5	1	0.088	0.765	1	0.588	0.969	0.559	0.062	0	0.824	0.531	0.882	0.656	0.844	0	0.344	0.647	0.412	0.029	0.294	0.438	0	1	1	0.353	0.625	0.088	0.875	0.441	0.941	0.156	0.176	0
GIH	0.044	0.175	0	0.631	0.199	0.379	0.985	0.903	0.85	0.937	0.044	0.024	0.976	0	0.044	0.874	0.913	0.068	0.738	0.913	0.524	0.942	0.65	0.146	0	0.898	0.704	0.981	0.743	0.665	0	0.199	0.733	0.34	0.034	0.257	0.66	0.01	0.917	0.99	0.252	0.951	0.17	0.85	0.714	0.84	0.083	0.223	0.015
ITU	0.029	0.26	0	0.667	0.225	0.368	1	0.892	0.936	0.858	0.025	0.005	0.985	0	0.064	0.882	0.951	0.152	0.765	0.936	0.583	0.941	0.735	0.211	0	0.868	0.569	0.956	0.667	0.725	0	0.24	0.657	0.377	0.044	0.152	0.627	0	0.951	0.99	0.235	0.652	0.176	0.809	0.667	0.882	0.074	0.191	0.034
STU	0.02	0.265	0	0.696	0.235	0.353	0.995	0.887	0.936	0.907	0.034	0.01	0.995	0	0.098	0.887	0.941	0.098	0.721	0.926	0.564	0.971	0.618	0.172	0	0.863	0.534	0.907	0.691	0.74	0	0.221	0.627	0.304	0.054	0.147	0.652	0	0.971	0.995	0.098	0.485	0.172	0.824	0.696	0.868	0.108	0.221	0.005
BEB	0.064	0.215	0	0.721	0.233	0.407	0.948	0.843	0.936	0.913	0.052	0.012	0.983	0	0.122	0.762	0.959	0.081	0.767	0.936	0.552	0.977	0.663	0.203	0.006	0.895	0.547	0.878	0.721	0.692	0	0.244	0.64	0.355	0.023	0.233	0.512	0.006	0.901	0.988	0.291	0.535	0.169	0.89	0.709	0.86	0.134	0.174	0.012
TJK	0.025	0.125	0	0.526	0.289	0.275	0.95	0.925	0.95	0.85	0.111	0.075	0.825	0	0.026	0.875	0.45	0.15	0.9	0.925	0.55	0.975	0.8	0.375	0	1	0.474	0.825	0.75	0.8	0.075	0.325	0.684	0.342	0	0.526	0.65	0.053	0.95	0.95	0.225	0.725	0.25	0.65	0.675	0.825	0.075	0.184	0.05
KAZ	0.182	0.25	0	0.671	0.489	0.573	0.446	0.523	0.895	0.872	0.134	0.068	0.805	0.179	0.102	0.636	0.8	0.087	0.562	1	0.681	0.861	0.955	0.095	0	0.484	0.375	0.662	0.705	0.818	0.024	0.395	0.512	0.477	0.022	0.189	0.429	0.159	0.893	0.977	0.318	0.476	0.091	1	0.826	0.977	0.139	0.256	0.012
KZK	0.133	0.283	0	0.717	0.533	0.517	0.417	0.4	0.833	0.9	0.067	0.117	0.783	0.117	0.05	0.7	0.8	0.083	0.4	0.867	0.617	0.967	0.933	0.2	0	0.85	0.467	0.583	0.75	0.767	0	0.583	0.633	0.45	0.05	0.333	0.417	0.15	0.85	0.95	0.25	0.533	0.133	0.933	0.833	0.883	0.033	0.083	0.017
KRG	0.117	0.2	0	0.8	0.467	0.433	0.533	0.45	0.85	0.95	0.05	0.067	0.65	0.267	0.05	0.617	0.717	0.033	0.583	0.883	0.733	0.95	1	0.267	0	0.933	0.4	0.617	0.717	0.767	0.017	0.55	0.533	0.4	0.017	0.233	0.5	0.117	0.967	0.983	0.267	0.467	0.067	0.9	0.883	0.883	0.05	0.133	0.033
KTY	0.29	0.68	0	0.88	0.418	0.643	0.5	0.43	0.98	0.99	0.09	0.15	1	0	0.01	0.84	0.33	0.04	0.68	0.8	0.35	0.96	0.82	0.22	0	0.949	0.34	0.184	0.735	0.684	0	0.46	0.7	0.439	0.01	0.33	0.37	0	0.56	0.95	0.388	0.806	0.11	0.806	0.95	0.875	0.1	0.1	0
TSA	0.176	0.36	0	0.549	0.413	0.51	0.186	0.167	0.971	0.9	0.039	0.021	0.843	0.078	0.049	0.529	0.951	0.031	0.451	0.873	0.84	0.99	1	0.111	0.01	0.912	0.234	0.512	0.698	0.628	0	0.49	0.48	0.412	0.113	0.098	0.4	0.076	0.97	0.971	0.2	0.49	0.21	0.892	0.912	0.904	0.08	0.049	0.059
OMG	0.134	0.246	0	0.679	0.638	0.711	0.225	0.243	0.949	0.938	0.113	0.063	0.686	0.246	0.085	0.542	0.894	0.053	0.423	0.807	0.831	0.993	0.958	0.112	0.007	0.838	0.187	0.492	0.674	0.791	0.035	0.571	0.486	0.57	0.06	0.106	0.386	0.197	0.986	0.943	0.438	0.479	0.129	0.963	0.893	0.962	0.121	0.136	0.106
[truncated: 6 more columns]
